# Supplementary material for: Dietary Pattern-Induced Gut Microbiota Differences Are Associated with White Matter Volume Changes in Middle-Aged Female Macaques
Source: Nutrients. 2026 Mar 31;18(7):1124. doi: 10.3390/nu18071124 (PMC13075110; doi:10.3390/nu18071124)
Supplement: Supplementary file 1 [file nutrients-18-01124-s001.zip]

Archive with 1 entries (1 files):
- nutrients-4133816-supplementary.pdf
